# Supplementary material for: Co-Invasion of Congeneric Invasive Plants Adopts Different Strategies Depending on Their Origins
Source: Plants (Basel). 2024 Jun 30;13(13):1807. doi: 10.3390/plants13131807 (PMC11244186; doi:10.3390/plants13131807)
Supplement: Supplementary file 1 [file plants-13-01807-s001.zip]

Archive with 1 entries (1 files):
- plants-3023606-supplementary.pdf
